# Supplementary material for: T-cell epitope polymorphisms of the Plasmodium falciparum circumsporozoite protein among field isolates from Sierra Leone: age-dependent haplotype distribution?
Source: Malar J. 2009 Jun 5;8:120. doi: 10.1186/1475-2875-8-120 (PMC2698914; doi:10.1186/1475-2875-8-120)
Supplement: Additional file 1 — Summary of C-terminal sequences of P. falciparum circumsporozoite protein of field isolates (N = 375) from Asia and Africa. The data presented represents a comparison of haplotype (H) proportions of sequences of P. falciparum csp of field isolates collected from different countries in Asia and Africa. Only the region of the gene spanning the Th2R and Th3R was used (i.e. amino acid positions 326 – 394, with reference to the sequence of the 7G8 strain). [file 1475-2875-8-120-S1.xls]

## Sheet: Additional file
	Additional file 1
	Summary of C-terminal sequences of P. falciparum circumsporozoite protein of field isolates (N = 375) from Asia and Africa
				Region and country
				Africa				Asia
	Nucleotide sequence	Haplotype	Amino acid sequence	Gambia		Sierra Leone		Vietnam		Iran		Total
	CCAAGTGATAAGCACATAGAACAATATTTAAAGAAAATAAAAAATTCTATTTCAACTGAATGGTCCCCATGTAGTGTAACTTGTGGAAATGGTATTCAAGTTAGAATAAAGCCTGGCTCTGCTAATAAACCTAAAGACGAATTAGATTATGAAAATGATATTGAAAAAAAAATTTGTAAAATGGAAAAATGTTCCAGTGTGTTTAAT	7G8	PSDKHIEQYLKKIKNSISTEWSPCSVTCGNGIQVRIKPGSANKPKDELDYENDIEKKICKMEKCSSVFN	Count	%	Count	%	Count	%	Count	%	Count	%
	CCAAGTGATAAGCACATAGAACAATATTTAAAGAAAATACAAAATTCTCTTTCAACTGAATGGTCCCCATGTAGTGTAACTTGTGGAAATGGTATTCAAGTTAGAATAAAGCCTGGCTCTGCTAATAAACCTAAAGACGAATTAGATTATGAAAATGATATTGAAAAAAAAATTTGTAAAATGGAAAAATGTTCCAGTGTGTTTAAT	(H-01) Asia-type	.............Q..L....................................................	0	0			75	52.8	51	56.7	126	0.336
	CCAAGTGATAAGCACATAGAACAATATTTAAAGAAAATAAAAAATTCTATTTCAACTGAATGGTCCCCATGTAGTGTAACTTGTGGAAATGGTATTCAAGTTAGAATAAAGCCTGGCTCTGCTAATAAACCTAAAGACGAATTAGATTATGAAAATGATATTGAAAAAAAAATTTGTAAAATGGAAAAATGTTCCAGTGTGTTTAAT	H-02	.....................................................................	1	2.3	3	3			21	23.3	25	0.067
	CCAAGTGATAAGCACATAGAACAATATTTAAAGAAAATACAAAATTCTCTTTCAACTGAATGGTCCCCATGTAGTGTAACTTGTGGAAATGGTATTCAAGTTAGAATAAAGCCTGGCTCTGCTAATAAACCTAAAGACGAATTAAATTATGAAAATGATATTGAAAAAAAAATTTGTAAAATGGAAAAATGTTCCAGTGTGTTTAAT	H-03	.............Q..L...............................N....................	0						15	16.7	15	0.04
	CCAAGTGATAAGCACATAGAACAATATTTAAAGAAAATGCAAAATTCTCTTTCAACTGAATGGTCCCCATGTAGTGTAACTTGTGGAAATGGTATTCAAGTTAGAATAAAGCCTGGCTCTGCTAATAAACCTAAAGACGAATTAGATTATGAAAATGATATTGAAAAAAAAATTTGTAAAATGGAAAAATGTTCCAGTGTGTTTAAT	H-04	............MQ..L....................................................	0				15	10.6			15	0.04
	CCAAGTGATAAGCACATAGAACAATATTTAAAGAATATACAAAATTCTCTTTCAACTGAATGGTCCCCATGTAGTGTAACTTGTGGAAATGGTATTCAAGTTAGAATAAAGCCTGGCTCTGCTAATAAACCTAAAGACGAATTAGATTATGAAAATGATATTGAAAAAAAAATTTGTAAAATGGAAAAATGTTCCAGTGTGTTTAAT	H-05	...........N.Q..L....................................................	0				15	10.6			15	0.04
	CCAAGTGATAAGCACATAAAAGAATATTTAAACAAAATACAAAATTCTCTTTCAACTGAATGGTCCCCATGTAGTGTAACTTGTGGAAATGGTATTCAAGTTAGAATAAAGCCTGGCTCTGCTAATAAACCTAAAGACGAATTAGATTATGCAAATGATATTGAAAAAAAAATTTGTAAAATGGAAAAATGTTCCAGTGTGTTTAAT	H-06	......KE..N..Q..L.................................A..................	3	6.8	20	20.2					23	0.061
	CCAAGTGATAAGCACATAGAACAATATTTAAAGAGAATACAAAATTCTCTTTCAACTGAATGGTCCCCATGTAGTGTAACTTGTGGAAATGGTATTCAAGTTAGAATAAAGCCTGGCTCTGCTAATAAACCTAAAGACGAATTAGATTATGCAAATGATATTGAAAAAAAAATTTGTAAAATGGAAAAATGTTCCAGTGTGTTTAAT	H-07	...........R.Q..L.................................A..................	0		17	17.2					17	0.045
	CCAAGTGATCAGCACATAGAAAAATATTTAAAGATAATACAAAATTCTCTTTCAACTGAATGGTCCCCATGTAGTGTAACTTGTGGAAATGGTATTCAAGTTAGAATAAAGCCTGGCTCTGCTAATAAACCTAAAGACCAATTAGATTATGCAAATGATATTGAAAAAAAAATTTGTAAAATGGAAAAATGTTCCAGTGTGTTTAAT	H-08	...Q...K...I.Q..L.............................Q...A..................	2	4.5	10	10.1					12	0.032
	CCAAGTGATAAGCACATAGAACAATATTTAAAGACAATACAAAATTCTCTTTCAACTGAATGGTCCCCATGTAGTGTAACTTGTGGAAATGGTATTCAAGTTAGAATAAAGCCTGGCTCTGCTAATAAACCTAAAGACCAATTAGATTATGAAAATGATATTGAAAAAAAAATTTGTAAAATGGAAAAATGTTCCAGTGTGTTTAAT	H-09	...........T.Q..L.............................Q......................	7	15.9							7	0.019
	CCAAGTGATAAGCACATAGAACAATATTTAAACAAAATAAAAAATTCTATTTCAACTGAATGGTCCCCATGTAGTGTAACTTGTGGAAATGGTATTCAAGTTAGAATAAAGCCTGGCTCTGCTAATAAACCTAAAGACGAATTAAATTATGAAAATGATATTGAAAAAAAAATTTGTAAAATGGAAAAATGTTCCAGTGTGTTTAAT	H-10	..........N.....................................N....................	5	11.4							5	0.013
	CCAAGTGATAAGCACATAGAACAATATTTAAAGAAAATACAATATTCTCTTTCAACTGAATGGTCCCCATGTAGTGTAACTTGTGGAAATGGTATTCAAGTTAGAATAAAGCCTGGCTCTGCTGATAAACCTAAAGACCAATTAGATTATGAAAATGATATTGAAAAAAAAATTTGTAAAATGGAAAAATGTTCCAGTGTGTTTAAT	H-11	.............QY.L........................D....Q......................	0				7	4.9			7	0.019
	CCAAGTGATCAGCACATAGAAAAATATTTAAAGATAATAAAAAATTCTCTTTCAACTGAATGGTCCCCATGTAGTGTAACTTGTGGAAATGGTATTCAAGTTAGAATAAAGCCTGGCTCTGCTAATAAACCTAAAGACCAATTAGATTATGCAAATGATATTGAAAAAAAAATTTGTAAAATGGAAAAATGTTCCAGTGTGTTTAAT	H-12	...Q...K...I....L.............................Q...A..................	2	4.5	4	4					6	0.016
	CCAAGTGATAAGCACATAAAAGAATATTTAACGAAAATACAAAATTCTATTTCAACTGAATGGTCCCCATGTAGTGTAACTTGTGGAAATGGTATTCAAGTTAGAATAAAGCCTGGCTCTGCTGGTAAACCTAAAGACGAATTAAATTATGAAAATGATATTGAAAAAAAAATTTGTAAAATGGAAAAATGTTCCAGTGTGTTTAAT	H-13	......KE..T..Q...........................G......N....................	0				5	3.5			5	0.013
	CCAAGTGATAAGCACATAACAGAATATTTAAAGAAAATACAAAATTCTCTTTCAACTGAATGGTCCCCATGTAGTGTAACTTGTGGAAATGGTATTCAAGTTAGAATAAAGCCTGGCTCTGCTAATAAACCTAAAGACGAATTAGATTATGAAAATGATATTGAAAAAAAAATTTGTAAAATGGAAAAATGTTCCAGTGTGTTTAAT	H-14	......TE.....Q..L....................................................	0				5	3.5			5	0.013
	CCAAGTGATCAGCACATAGAAAAATATTTAAACAAAATAAAAAATTCTCTTTCAACTGAATGGTCCCCATGTAGTGTAACTTGTGGAAATGGTATTCAAGTTAGAATAAAGCCTGGCTCTGCTAATAAACCTAAAGACCAATTAGATTATGCAAATGATATTGAAAAAAAAATTTGTAAAATGGAAAAATGTTCCAGTGTGTTTAAT	H-15	...Q...K..N.....L.............................Q...A..................	3	6.8	1	1					4	0.011
	CCAAGTGATCAGCACATAGAAAAATATTTAAAGACAATAAAAAATTCTCTTTCAACTGAATGGTCCCCATGTAGTGTAACTTGTGGAAATGGTATTCAAGTTAGAATAAAGCCTGGCTCTGCTAATAAACCTAAAGACCAATTAGATTATGCAAATGATATTGAAAAAAAAATTTGTAAAATGGAAAAATGTTCCAGTGTGTTTAAT	H-16	...Q...K...T....L.............................Q...A..................	2	4.5	2	2					4	0.011
	CCAAGTGATAAGCACATAAAAGAATATTTAAACAAAATACAAAATTCTCTTTCAACTGAATGGTCCCCATGTAGTGTAACTTGTGGAAATGGTATTCAAGTTAGAATAAAGCCTGGATCCGCTAATAAACCTAAAGACGAATTAGATTATGAAAATGATATTGAAAAAAAAATTTGTAAAATGGAAAAATGTTCCAGTGTGTTTAAT	H-17	......KE..N..Q..L....................................................	0		3	3					3	0.008
	CCAAGTGATAAGCACATAACAGAATATTTAAAGAAAATACAAAATTCTCTTTCAACTGAATGGTCCCCATGTAGTGTAACTTGTGGAAATGGTATTCAAGTTAGAATAAAGCCTGGCTCTGCTGGTAAATCTAAAAACGAATTAGATTATGAAAATGATATTGAAAAAAAAATTTGTAAAATGGAAAAATGTTCCAGTGTGTTTAAT	H-18	......TE.....Q..L........................G.S.N.......................	2	4.5	1	1					3	0.008
	CCAAGTGATAAGCACATAGAACAATATTTAAAGAATATACAAAATTCTCTTTCAACTGAATGGTCCCCATGTAGTGTAACTTGTGGAAATGGTATTCAAGTTAGAATAAAGCCTGGCTCTGCTAATAAACCTAAAGACCAATTAGATTATGAAAATGATATTGAAAAAAAAATTTGTAAAATGGAAAAATGTTCCAGTGTGTTTAAT	H-19	...........N.Q..L.............................Q......................	0				3	2.1			3	0.008
	CCAAGTGATAAGCACATAGAACAATATTTAAAGGAAATACAAAATTCTCTTTCAACTGAATGGTCCCCATGTAGTGTAACTTGTGGAAATGGTATTCAAGTTAGAATAAAGCCTGGCTCTGCTAATAAACCTAAAGACCAATTAGATTATGAAAATGATATTGAAAAAAAAATTTGTAAAATGGAAAAATGTTCCAGTGTGTTTAAT	H-20	...........E.Q..L.............................Q......................	0				3	2.1			3	0.008
	CCAAGTGATCAGCACATAGAAAAATATTTAAACAAAATAAAAAATTCTCTTTCAACTGAATGGTCCCCATGTAGTGTAACTTGTGGAAATGGTATTCAAGTTAGAATAAAGCCTGACTCTGCTAATAAACCTAAAGACCAATTAGATTATGCAAATGATATTGAAAAAAAAATTTGTAAAATGGAAAAATGTTCCAGTGTGTTTAAT	H-21	...Q...K..N.....L.....................D.......Q...A..................	0		3	3					3	0.008
	CCAAGTGATCAGCACATAGAAAAATATTTAAAGAGAATACAAAATTCTCTTTCAACTGAATGGTCCCCATGTAGTGTAACTTGTGGAAATGGTATTCAAGTTAGAATAAAGCCTGGCTCTGCTAATAAACCTAAAGACCAATTAGATTATGCAAATGATATTGAAAAAAAAATTTGTAAAATGGAAAAATGTTCCAGTGTGTTTAAT	H-22	...Q...K...R.Q..L.............................Q...A..................	0		3	3					3	0.008
	CCAAGTGATCAGCACATAGAAAAATATTTACAGAAAATACAAAATTCTCTTTCAACTGAATGGTCCCCATGTAGTGTAACTTGTGGAAATGGTATTCAAGTTAGAATAAAGCCTGGCTCTGCTAATAAACCTAAAGACCAATTAGATTATGCAAATGATATTGAAAAAAAAATTTGTAAAATGGAAAAATGTTCCAGTGTGTTTAAT	H-23	...Q...K..Q..Q..L.............................Q...A..................	2	4.5	1	1					3	0.008
	CCAAGTGATAAGCACATAAAAGAATATTTAAACAAAATACAAAATTCTATTTCAACTGAATGGTCCCCATGTAGTGTAACTTGTGGAAATGGTATTCAAGTTAGAATAAAGCCTGGCTCTGCTAATAAACCTAAAGACCAATTAGATTATGCAAATGATATTGAAAAAAAAATTTGTAAAATGGAAAAATGTTCCAGTGTGTTTAAT	H-24	......KE..N..Q................................Q...A..................	2	4.5							2	0.005
	CCAAGTGATAAGCACATAAAAGAATATTTAAACAAAATACAAAATTCTCTTTCAACTGAATGGTCCCCATGTAGTGTAACTTGTGGAAATGGTATTCAAGTTAGAATAAAGCCTGGCTCTGCTAATAAACCTAAAGACCAATTAGATTATGCAAATGATATTGAAAAAAAAATTTGTAAAATGGAAAAATGTTCCAGTGTGTTTAAT	H-25	......KE..N..Q..L.............................Q...A..................	0		2	2					2	0.005
	CCAAGTGATAAGCACATAAAAGAATATTTAAAGATAATACAAAATTCTCTTTCAACTGAATGGTCCCCATGTAGTGTAACTTGTGGAAATGGTATTCAAGTTAGAATAAAGCCTGGCTCTGCTGGTAAACCTAAAGAAGAATTAAATTATGAAAATGATATTGAAAAAAAAATTTGTAAAATGGAAAAATGTTCCAGTGTGTTTAAT	H-26	......KE...I.Q..L........................G...E..N....................	0		2	2					2	0.005
	CCAAGTGATAAGCACATAACAGAATATTTAAAGAAAATACAAAATTCTCTTTCAACTGAATGGTCCCCATGTAGTGTAACTTGTGGAAATGGTATTCAAGTTAGAATAAAGCCTGGCTCTGCTGGTAAATCTAAAGACGAATTAGATTATGAAAATGATATTGAAAAAAAAATTTGTAAAATGGAAAAATGTTCCAGTGTGTTTAAT	H-27	......TE.....Q..L........................G.S.........................	0				2	2.1			2	0.005
	CCAAGTGATAAGCACATAACAGAATATTTAAAGAGAATACAAAATTCTCTTTCAACTGAATGGTCCCCATGTAGTGTAACTTGTGGAAATGGTATTCAAGTTAGAATAAAGCCTGGCTCTGCTGGTAAATCTAAAAACGAATTAGATTATGAAAATGATATTGAAAAAAAAATTTGTAAAATGGAAAAATGTTCCAGTGTGTTTAAT	H-28	......TE...R.Q..L........................G.S.N.......................	2	4.5							2	0.005
	CCAAGTGATAAGCACATAGAAAAATATTTAAAGGAAATACAAAATTCTCTTTCAACTGAATGGTCCCCATGTAGTGTAACTTGTGGAAATGGTATTCAAGTTAGAATAAAGCCTGGCTCTGCTGGTAAACCTAAAAACGAATTAGATTATGAAAATGATATTGAAAAAAAAATTTGTAAAATGGAAAAATGTTCCAGTGTGTTTAAT	H-29	.......K...E.Q..L........................G...N.......................	1	2.3	1	1					2	0.005
	CCAAGTGATAAGCACATAGAACAATATTTAAAGAAAATAAAAAATTCTATTTCAACTGAATGGTCCCCATGTAGTGTAACTTGTGGAAATGGTATTCAAGTTAGAATAAAGCCTGGCTCTGCTAATAAACCTAAAGACGAATTAAATTATGAAAATGATATTGAAAAAAAAATTTGTAAAATGGAAAAATGTTCCAGTGTGTTTAAT	H-30	................................................N....................	0						2	2.2	2	0.005
	CCAAGTGATAAGCACATAGAACAATATTTAAAGAAAATACAAAATTCTCTTTCAACTGAATGGTCCCCATGTAGTGTAACTTGTGGAAATGGTATTCAAGTTAGAATAAAGCCTGGCTCTGCTAATAAACCTAAAGACCAATTAGATTATGAAAATGATATTGAAAAAAAAATTTGTAAAATGGAAAAATGTTCCAGTGTGTTTAAT	H-31	.............Q..L.............................Q......................	0				2	2.1			2	0.005
	CCAAGTGATAAGCACATAGAACAATATTTAAAGACAATAAAAAATTCTCTTTCAACTGAATGGTCCCCATGTAGTGTAACTTGTGGAAATGGTATTCAAGTTAGAATAAAGCCTGGCTCTGCTAATAAACCTAAAGACGAATTAAATTATGAAAATGATATTGAAAAAAAAATTTGTAAAATGGAAAAATGTTCCAGTGTGTTTAAT	H-32	...........T....L...............................N....................	1	2.3	1	1					2	0.005
	CCAAGTGATAAGCACATAGAACAATATTTAAAGAGAATACAAAATTCTCTTTCAACTGAATGGTCCCCATGTAGTGTAACTTGTGGAAATGGTATTCAAGTTAGAATAAAGCCTGGCTCTGCTAATAAACCTAAAGACCAATTAGATTATGCAAATGATATTGAAAAAAAAATTTGTAAAATGGAAAAATGTTCCAGTGTGTTTAAT	H-33	...........R.Q..L.............................Q...A..................	2	4.5							2	0.005
	CCAAGTGATCAGCACATAGAAAAATATTTAAAGACAATACAAAATTCTCTTTCAACTGAATGGTCCCCATGTAGTGTAACTTGTGGAAATGGTATTCAAGTTAGAATAAAGCCTGGCTCTGCTAATAAACCTAAAGACCAATTAGATTATGCAAATGATATTGAAAAAAAAATTTGTAAAATGGAAAAATGTTCCAGTGTGTTTAAT	H-34	...Q...K...T.Q..L.............................Q...A..................	2	4.5							2	0.005
	CCAAGTGATCAGCACATAGAAAAATATTTACAGAAAATACAAAATTCTCTTTCAACTGAATGGTCCCCATGTAGTGTAACTTGTGGAAATGGTATTCAAGTTAGAATAAAGCCTGGCTCTGCTAATAAACCTAAAGACCAATTAAATTATGAAAATGATATTGAAAAAAAAATTTGTAAAATGGAAAAATGTTCCAGTGTGTTTAAT	H-35	...Q...K..Q..Q..L.............................Q.N....................	0		2	2					2	0.005
	CCAAGTGATAAGCACATAAAAAAATATTTAAAGGAAATACAAAATTCTCTTTCAACTGAATGGTCCCCATGTAGTGTAACTTGTGGAAATGGTATTCAAGTTAGAATAAAGCCTGGCTCTGCTGATAAACCTAAAAACGAATTAGATTATGAAAATGATATTGAAAAAAAAATTTGTAAAATGGAAAAATGTTCCAGTGTGTTTAAT	H-36	......KK...E.Q..L........................D...N.......................	1	2.3							1	0.003
	CCAAGTGATAAGCACATAAAACAATATTTAAACAAAATACAAAATTCTCTTTCAACTGAATGGTCCCCATGTAGTGTAACTTGTGGAAATGGTATTCAAGTTAGAATAAAGCCTGGCTCTGCTAATAAACCTAAAGACGAATTAGATTATGCAAATGATATTGAAAAAAAAATTTGTAAAATGGAAAAATGTTCCAGTGTGTTTAAT	H-37	......K...N..Q..L.................................A..................	0		1	1					1	0.003
	CCAAGTGATAAGCACATAAAACAATATTTAAAGAAGATACAAAATTCTCTTTCAACTGAATGGTCCCCATGTAGTGTAACTTGTGGAAATGGTATTCAAGTTAGAATAAAGCCTGGCTCTGCTAATAAACCTAAAGACGAATTAGATTATGCAAATGATATTGAAAAAAAAATTTGTAAAATGGAAAAATGTTCCAGTGTGTTTAAT	H-38	......K......Q..L.................................A..................	0		1	1					1	0.003
	CCAAGTGATAAGCACATAAAACAATATTTAAAGAGAATACAAAATTCTCTTTCAACTGAATGGTCCCCATGTAGTGTAACTTGTGGAAATGGTATTCAAGTTAGAATAAAGCCTGGCTCTGCTAATAAACCTAAAGACGAATTAGATTATGCAAATGATATTGAAAAAAAAATTTGTAAAATGGAAAAATGTTCCAGTGTGTTTAAT	H-39	......K....R.Q..L.................................A..................	0		1	1					1	0.003
	CCAAGTGATAAGCACATAAAACAATATTTAACGAAAATACAAAATTCTATTTCAACTGAATGGTCCCCATGTAGTGTAACTTGTGGAAATGGTATTCAAGTTAGAATAAAGCCTGGCTCTGCTGGTAAACCTAAAGACGAATTAAATTATGAAAATGATATTGAAAAAAAAATTTGTAAAATGGAAAAATGTTCCAGTGTGTTTAAT	H-40	......K...T..Q...........................G......N....................	0				1	0.7			1	0.003
	CCAAGTGATAAGCACATAAAAGAATATTTAAACAAAATACAAAATTCTCTTTCAACTGAATGGTCCCCATGTAGTGTAACTTGTGGAAATGGTATTCAAGTTAGAATAAAGCCTGGCTCTGCTAATAAACCTAAAGACGAATTAGACTATGCAAATGATATTGAAAAAAAAATTTGTAAAATGGAAAAATGTTCCAGTGTGTTTAAT	H-41	......KE..N..Q..L.................................A..................	0		1	1					1	0.003
	CCAAGTGATAAGCACATAAAAGAATATTTAAACAAAATACAAAATTCTCTTTCAACTGAATGGTCCCCATGTAGTGTAACTTGTGGAAATGGTATTCAAGTTGGAATAAAGCCTGGCTCTGCTAATAAACCTAAAGACGAATTAGATTATGCAAATGATATTGAAAAAAAAATTTGTAAAATGGAAAAATGTTCCAGTGTGTTTAAT	H-42	......KE..N..Q..L.................G...............A..................	0		1	1					1	0.003
	CCAAGTGATAAGCACATAAAAGAATATTTAAACAAAATACGAAATTCTCTTTCAACTGAATGGTCCCCATGTAGTGTAACTTGTGGAAATGGTATTCAAGTTAGAATAAAGCCTGGCTCTGCTAATAAACCTAAAGACGAATTAGATTATGCAAATGATATTGAAAAAAAAATTTGTAAAATGGAAAAATGTTCCAGTGTGTTTAAT	H-43	......KE..N..R..L.................................A..................	0		1	1					1	0.003
	CCAAGTGATAAGCACATAAACAAATATTTAAAGAGAATACAAAATTCTCTTTCAACTGAATGGTCCCCATGTAGTGTAACTTGTGGAAATGGTATTCAAGTTAGAATAAAGCCTGGCTCTGCTAATAAACCTAAAGACGAATTAGATTATGCAAATGATATTGAAAAAAAAATTTGTAAAATGGAAAAATGTTCCAGTGTGTTTAAT	H-44	......NK...R.Q..L.................................A..................	0		1	1					1	0.003
	CCAAGTGATAAGCACATAACACAATATTTAAAGAAAATACAAAATTCTCTTTCAACTGAATGGTCCCCATGTAGTGTAACTTGTGGAAATGGTATTCAAGTTAGAATAAAGCCTGGCTCTGCTGATAAACCTAAAGACGAATTAGATTATGAAAATGATATTGAAAAAAAAATTTGTAAAATGGAAAAATGTTCCAGTGTGTTTAAT	H-45	......T......Q..L........................D...........................	0				1	0.7			1	0.003
	CCAAGTGATAAGCACATAACACAATATTTAAAGAATATACAAAATTCTCTTTCAACTGAATGGTCCCCATGTAGTGTAACTTGTGGAAATGGTATTCAAGTTAGAATAAAGCCTGGCTCTGCTGGTAAACCTAAAGACGAATTAGATTATGAAAATGATATTGAAAAAAAAATTTGTAAAATGGAAAAATGTTCCAGTGTGTTTAAT	H-46	......T....N.Q..L........................G...........................	0				1	0.7			1	0.003
	CCAAGTGATAAGCACATAGAAAAATATTTAAAGGAAATACAAAATTCTCTTTCAACTGAATGGTCCCCATGTAGTGTAACTTGTGGAAATGGTATTCAAGTTAGAATAAAGCCTGGCTCTGCTAATAAACCTAAAGACCAATTAGATTATGAAAATGATATTGAAAAAAAAATTTGTAAAATGGAAAAATGTTCCAGTGTGTTTAAT	H-47	.......K...E.Q..L.............................Q......................	0				1	0.7			1	0.003
	CCAAGTGATAAGCACATAGAACAATATTTAAACAAAATAAAAAATTCTATTTCAACTGAATGGTCCCCATGTAGTGTAACTTGTGGAAATGGTATTCAAGTTAGAATAAAGCCTGGCTCTGCTAATAAACCTAAAGACCAATTAGATTATGAAAATGATATTGAAAAAAAAATTTGTAAAATGGAAAAATGTTCCAGTGTGTTTAAT	H-48	..........N...................................Q......................	1	2.3							1	0.003
	CCAAGTGATAAGCACATAGAACAATATTTAAAGAAAATAAAAAATTCTCTTTCAACTGAATGGTCCCCATGTAGTGTAACTTGTGGAAATGGTATTCAAGTTAGAATAAAGCCTGGCTCTGCTAATAAACCTAAAGACGAATTAGATTATGAAAATGATATTGAAAAAAAAATTTGTAAAATGGAAAAATGTTCCAGTGTGTTTAAT	H-49	................L....................................................	0						1	1.1	1	0.003
	CCAAGTGATAAGCACATAGAACAATATTTAAAGAATATACAAAATTCTCTTTCAACTGAATGGTCCCCATGTAGTGTAACTTGTGGAAATGGTATTCAAGTTAGAATAAAGCCTGGCTCTGCTGATAAACCTAAAGACCAATTAGATTATGAAAATGATATTGAAAAAAAAATTTGTAAAATGGAAAAATGTTCCAGTGTGTTTAAT	H-50	...........N.Q..L........................D....Q......................	0				1	0.7			1	0.003
	CCAAGTGATAAGCACATAGAACAATATTTAAAGAATATGCAAAATTCTCTTTCAACTGAATGGTCCCCATGTAGTGTAACTTGTGGAAATGGTATTCAAGTTAGAATAAAGCCTGGCTCTGCTAATAAACCTAAAGACGAATTAGATTATGAAAATGATATTGAAAAAAAAATTTGTAAAATGGAAAAATGTTCCAGTGTGTTTAAT	H-51	...........NMQ..L....................................................	0				1	0.7			1	0.003
	CCAAGTGATAAGCACATAGAACAATATTTAAAGACAATAAAAAATTCTCTTTCAACTGAATGGTCCCCATGTAGTGTAACTTGTGGAAATGGTATTCAAGTTAGAATAAAGCCTGGCTCTGCTAATAAACCTAAAGAAGAATTAGATTATGAAAATGATATTGAAAAAAAAATTTGTAAAATGGAAAAATGTTCCAGTGTGTTTAAT	H-52	...........T....L............................E.......................	0		1	1					1	0.003
	CCAAGTGATAAGCACATAGAACAATATTTAAAGACAATACAAAATTCTCTTTCAACTGAATGGTCCCCATGTAGTGTAACTTGTGGAAATGGTATTCAAGTTAGAATAAAGCCTGGCTCTGCTAATAAACCTAAAGACGAATTAGATTATGCAAATGATATTGAAAAAAAAATTTGTAAAATGGAAAAATGTTCCAGTGTGTTTAAT	H-53	...........T.Q..L.................................A..................	0		1	1					1	0.003
	CCAAGTGATAAGCACATAGAACAATATTTAAAGATAATACGAAATTCTCTTTCAACTGAATGGTCCCCATGTAGTGTAACTTGTGGAAATGGTATTCAAGTTAGAATAAAGCCTGGCTCTGCTGATAAACCTAAAGACCAATTAGATTATGCAAATGATATTGAAAAAAAAATTTGTAAAATGGAAAAATGTTCCAGTGTGTTTAAT	H-54	...........I.R..L........................D....Q...A..................	0		1	1					1	0.003
	CCAAGTGATAAGCACATAGAACAATATTTAACGAATATACAAAATTCTCTTTCAACTGAATGGTCCCCATGTAGTGTAACTTGTGGAAATGGTATTCAAGTTAGAATAAAGCCTGGCTCTGCTGATAAACCTAAAGACGAATTAGATTATGAAAATGATATTGAAAAAAAAATTTGTAAAATGGAAAAATGTTCCAGTGTGTTTAAT	H-55	..........TN.Q..L........................D...........................	0				1	0.7			1	0.003
	CCAAGTGATAAGCACATAGAACAATATTTAAGGAAAATGCAAAATTCTCTTTCAACTGAATGGTCCCCATGTAGTGTAACTTGTGGAAATGGTATTCAAGTTAGAATAAAGCCTGGCTCTGCTAATAAACCTAAAGACGAATTAGATTATGAAAATGATATTGAAAAAAAAATTTGTAAAATGGAAAAATGTTCCAGTGTGTTTAAT	H-56	..........R.MQ..L....................................................	0				1	0.7			1	0.003
	CCAAGTGATAAGCACATAGAACAATATTTAAGGAATATACAAAATTCTCTTTCAACTGAATGGTCCCCATGTAGTGTAACTTGTGGAAATGGTATTCAAGTTAGAATAAAGCCTGGCTCTGCTAATAAACCTAAAGACGAATTAGATTATGAAAATGATATTGAAAAAAAAATTTGTAAAATGGAAAAATGTTCCAGTGTGTTTAAT	H-57	..........RN.Q..L....................................................	0				1	0.7			1	0.003
	CCAAGTGATAAGCACATAGAACAATATTTAAGGAATATACAAAATTCTCTTTCAACTGAATGGTCCCCATGTAGTGTAACTTGTGGAAATGGTATTCAAGTTAGAATAAAGCCTGGCTCTGCTGATAAACCTAAAGACCAATTAGATTATGAAAATGATATTGAAAAAAAAATTTGTAAAATGGAAAAATGTTCCAGTGTGTTTAAT	H-58	..........RN.Q..L........................D....Q......................	0				1	0.7			1	0.003
	CCAAGTGATAAGCACATAGAAGAATATTTAAAGAAAATAAAAAATTCTATTTCAACTGAATGGTCCCCATGTAGTGTAACTTGTGGAAATGGTATTCAAGTTAGAATAAAGCCTGGCTCTGCTAATAAACCTAAAGACGAATTAGATTATGAAAATGATATTGAAAAAAAAATTTGTAAAATGGAAAAATGTTCCAGTGTGTTTAAT	H-59	.......E.............................................................	0		1	1					1	0.003
	CCAAGTGATAAGCACATAGAAGAATATTTAAAGAGAATACAAAATTCTCTTTCAACTGAATGGTCCCCATGTAGTGTAACTTGTGGAAATGGTATTCAAGTTAGAATAAAGCCTGGCTCTGCTAATAAACCTAAAGACGAATTAGATTATGCAAATGATATTGAAAAAAAAATTTGTAAAATGGAAAAATGTTCCAGTGTGTTTAAT	H-60	.......E...R.Q..L.................................A..................	0		1	1					1	0.003
	CCAAGTGATAAGCGCATAAAAGAATATTTAAACAAAATACAAAATTCTCTTTCAACTGAATGGTCCCCATGTAGTGTAACTTGTGGAAATGGTATTCAAGTTAGAATAAAGCCTGGCTCTGCTAATAAACCTAAAGACGAATTAGATTATGCAAATGATATTGAAAAAAAAATTTGTAAAATGGAAAAATGTTCCAGTGTGTTTAAT	H-61	....R.KE..N..Q..L.................................A..................	0		1	1					1	0.003
	CCAAGTGATCAGCACATAGAAAAATATTTAAACAAAATAAAAAATTCTATTTCAACTGAATGGTCCCCATGTAGTGTAACTTGTGGAAATGGTATTCAAGTTAGAATAAAGCCTGGCTCTGCTAATAAACCTAAAGACCAATTAGATTATGCAAATGATATTGAAAAAAAAATTTGTAAAATGGAAAAATGTTCCAGTGTGTTTAAT	H-62	...Q...K..N...................................Q...A..................	0		1	1					1	0.003
	CCAAGTGATCAGCACATAGAAAAATATTTAAAGAAAATAAAAAATTCTATTTCAACTGAATGGTCCCCATGTAGTGTAACTTGTGGAAATGGTATTCAAGTTAGAATAAAGCCTGGCTCTGCTAATAAACCTAAAGACGAATTAGATTATGAAAATGATATTGAAAAAAAAATTTGTAAAATGGAAAAATGTTCCAGTGTGTTTAAT	H-63	...Q...K.............................................................	0		1	1					1	0.003
	CCAAGTGATCAGCACATAGAAAAATATTTAAAGAAAATACAAAATTCTCTTTCAACTGAATGGTCCCCATGTAGTGTAACTTGTGGAAATGGTATTCAAGTTAGAATAAAGCCTGGCTCTGCTAATAAACCTAAAGACCAATTAGATTATGCAAATGATATTGAAAAAAAAATTTGTAAAATGGAAAAATGTTCCAGTGTGTTTAAT	H-64	...Q...K.....Q..L.............................Q...A..................	1	2.3							1	0.003
	CCAAGTGATCAGCACATAGAAAAATATTTAAAGACAATAAAAAATTCTCTTTCAACTGAATGGTCCCCATGTAGTGTAACTTGTGGAAATGGTATTCAAGTTAGAATAAAGCCTGGCTCTGCTGGTAAATCTAAAGACGAATTAGATTATGAAAATGATATTGAAAAAAAAATTTGTAAAATGGAAAAATGTTCCAGTGTGTTTAAT	H-65	...Q...K...T....L........................G.S.........................	0		1	1					1	0.003
	CCAAGTGATCAGCACATAGAAAAATATTTAAAGACAATACAAAATTCTCTTTCAACTGAATGGTCCCCATGTAGTGTAACTTGTGGAAATGGTATTCAAGTTAGAATAAAGCCTGGCTCTGCTAATAAACCTAAAGACCAATTAGATTATGAAAATGATATTGAAAAAAAAATTTGTAAAATGGAAAAATGTTCCAGTGTGTTTAAT	H-66	...Q...K...T.Q..L.............................Q......................	0		1	1					1	0.003
	CCAAGTGATCAGCACATAGAAAAATATTTAAAGAGAATACAAAATTCTCTTTCAACTGAATGGTCCCCATGTAGTGTAACTTGTGGAAATGGTATTCAAGTTAGAATAAAGCCTGGCTCTGCTAATAAACCTAAAGACGAATTAGATTATGCAAATGATATTGAAAAAAAAATTTGTAAAATGGAAAAATGTTCCAGTGTGTTTAAT	H-67	...Q...K...R.Q..L.................................A..................	0		1	1					1	0.003
	CCAAGTGATCAGCACATAGAAAAATATTTACAGAAAATAAAAAATTCTCTTTCAACTGAATGGTCCCCATGTAGTGTAACTTGTGGAAATGGTATTCAAGTTAGAATAAAGCCTGGCTCTGCTAATAAACCTAAAGACCAATTAAATTATGAAAATGATATTGAAAAAAAAATTTGTAAAATGGAAAAATGTTCCAGTGTGTTTAAT	H-68	...Q...K..Q.....L.............................Q.N....................	0		1	1					1	0.003
	CCAAGTGATCAGCACATAGAAAAATATTTACAGAAAATAAAAAATTCTCTTTCAACTGAATGGTCCCCATGTAGTGTAACTTGTGGAAATGGTATTCAAGTTAGAATAAAGCCTGGCTCTGCTAATAAACCTAAAGACGAATTAGATTATGCAAATGATATTGAAAAAAAAATTTGTAAAATGGAAAAATGTTCCAGTGTGTTTAAT	H-69	...Q...K..Q.....L.................................A..................	1	2.3							1	0.003
	CCAAGTGATCAGCACATAGAAAAATATTTACAGAAAATACGAAATTCTCTTTCAACTGAATGGTCCCCATGTAGTGTAACTTGTGGAAATGGTATTCAAGTTAGAATAAAGCCTGGCTCTGCTAATAAACCTAAAGACCAATTAAATTATGAAAATGATATTGAAAAAAAAATTTGTAAAATGGAAAAATGTTCCAGTGTGTTTAAT	H-70	...Q...K..Q..R..L.............................Q.N....................	1	2.3							1	0.003
	CCAAGTGATCAGCACATAGAAAAATATTTACAGATAATACAAAATTCTCTTTCAACTGAATGGTCCCCATGTAGTGTAACTTGTGGAAATGGTATTCAAGTTAGAATAAAGCCTGGCTCTGCTAATAAACCTAAAGACCAATTAGATTATGCAAATGATATTGAAAAAAAAATTTGTAAAATGGAAAAATGTTCCAGTGTGTTTAAT	H-71	...Q...K..QI.Q..L.............................Q...A..................	0		1	1					1	0.003
	CCAAGTGATCAGCACATAGAAGAATATTTAAACAAAATACAAAATTCTATTTCAACTGAATGGTCCCCATGTAGTGTAACTTGTGGAAATGGTATTCAAGTTAGAATAAAGCCTGGCTCTGCTAATAAACCTAAAGACGAATTAGATTATGCAAATGATATTGAAAAAAAAATTTGTAAAATGGAAAAATGTTCCAGTGTGTTTAAT	H-72	...Q...E..N..Q....................................A..................	0		1	1					1	0.003
	CCAAGTGATCAGCACATAGAAGAATATTTAAAGAAAATACAAAATTCTATTTCAACTGAATGGTCCCCATGTAGTGTAACTTGTGGAAATGGTATTCAAGTTAGAATAAAGCCTGGCTCTGCTAATAAACCTAAAGACGAATTAGATTATGCAAATGATATTGAAAAAAAAATTTGTAAAATGGAAAAATGTTCCAGTGTGTTTAAT	H-73	...Q...E.....Q....................................A..................	0		1	1					1	0.003
	CCAAGTGATCAGCACATAGAAGAATATTTAAAGAGAATACAAAATTCTCTTTCAACTGAATGGTCCCCATGTAGTGTAACTTGTGGAAATGGTATTCAAGTTAGAATAAAGCCTGGCTCTGCTAATAAACCTAAAGACCAATTAGATTATGCAAATGATATTGAAAAAAAAATTTGTAAAATGGAAAAATGTTCCAGTGTGTTTAAT	H-74	...Q...E...R.Q..L.............................Q...A..................	0		1	1					1	0.003
		Total		44	100	99	100	142	100	90	100	375
